# Supplementary material for: Lignin Recovery from Black Liquor Using Integrated UF/NF Processes and Economic Analysis
Source: Membranes (Basel). 2023 Feb 16;13(2):237. doi: 10.3390/membranes13020237 (PMC9961576; doi:10.3390/membranes13020237)
Supplement: Supplementary file 1 [file membranes-13-00237-s001.zip]

Archive with 1 entries (1 files):
- membranes-2209222-supplementary.pdf
